# Supplementary material for: Metamorphism in TDP-43 prion-like domain determines chaperone recognition
Source: Nat Commun. 2023 Jan 28;14:466. doi: 10.1038/s41467-023-36023-z (PMC9884275; doi:10.1038/s41467-023-36023-z)
Supplement: Supplementary file 4 — Source Data [file 41467_2023_36023_MOESM4_ESM.xlsx]

## Sheet: Fig_1B
Incubation_Times	PLD_20uM	PLD_20uM_SD	TDP43_10uM	TDP43_10uM_SD	PLD_150uM	PLD_150uM_SD	PLD_150uM_NaCl	PLD_150uM_NaCl_SD
0	0.102833	0.00202073	0.0943333	0.0100167	0.1055	0.00353553	0.118	0.0132288
5	0.106167	0.00453689	0.111	0.00608276	0.1085	0.00353553	0.116	0.0087178
32	0.111833	0.00419325	0.113	0.001	0.1065	0.00494975	0.114	0.00608276
60	0.110167	0.00548483	0.112667	0.0023094	0.112	0.00707107	0.116	0.007
90	0.110833	0.0068252	0.114667	0.00251661	0.115	0.00707107	0.113	0.002
126	0.113167	0.00797392	0.114	0.001	0.115	0.00565685	0.11	9.81308e-18
151	0.114833	0.00797392	0.115	0.00264575	0.115	0.00848528	0.111	0.001
183	0.117167	0.00938527	0.115667	0.00288675	0.1175	0.0120208	0.113	0.0043589
214	0.114833	0.00964797	0.115	0.00173205	0.1165	0.0120208	0.11	0.00264575
246	0.1145	0.00661438	0.116333	0.00251661	0.115	0.00848528	0.112	0.00655744
277	0.116167	0.00982768	0.116667	0.00208167	0.114	0.00848528	0.117667	0.0105987
302	0.1175	0.00653835	0.118	0.00264575	0.1135	0.00636396	0.119333	0.0100167
334	0.113833	0.00768657	0.117333	0.0023094	0.119	0.0113137	0.117667	0.010116
365	0.115833	0.00596518	0.118	0.002	0.1205	0.0106066	0.113	0.00519615
391	0.117167	0.00644851	0.117667	0.00152753	0.119	0.0113137	0.117	0.00655744
422	0.118167	0.00534634	0.118333	0.00251661	0.12	0.0113137	0.112	0.0101489
454	0.117167	0.00718215	0.118667	0.00208167	0.1205	0.0106066	0.11	0.006245
485	0.1185	0.00739932	0.119667	0.00288675	0.119	0.0127279	0.117667	0.00288675
510	0.116833	0.005058	0.12	0.00264575	0.122	0.0113137	0.117333	0.00776745
542	0.1165	0.00492443	0.119	0.002	0.1235	0.0106066	0.122667	0.00251661
573	0.1185	0.0035	0.119	0.0034641	0.1205	0.00777818	0.137	0.011
605	0.1175	0.00409268	0.117667	0.00057735	0.121	0.0155563	0.133667	0.00665833
630	0.1175	0.0035	0.118333	0.00208167	0.122	0.00989949	0.137667	0.00950439
662	0.118833	0.00160728	0.120333	0.00351189	0.1255	0.0120208	0.132333	0.00321455
693	0.119167	0.00301386	0.119667	0.00251661	0.1145	0.00212132	0.132333	0.00737112
724	0.118833	0.00332916	0.12	0.003	0.1225	0.0190919	0.132333	0.0106927
781	0.120833	0.000763763	0.121	0.00264575	0.122	0.00989949	0.151667	0.0215484
844	0.119833	0.00125831	0.121333	0.00351189	0.1235	0.00777818	0.160667	0.0306649
901	0.118833	0.00510718	0.120333	0.00057735	0.1265	0.00636396	0.147	0.00655744
964	0.120833	0.00275378	0.120667	0.00152753	0.123	0.00848528	0.150333	0.00378594
1021	0.119833	0.00510718	0.120333	0.00152753	0.1255	0.00353553	0.156	0.0158745
1084	0.121167	0.00284312	0.121667	0.0011547	0.126	0.00424264	0.1475	0.00636396
1140	0.1225	0.000866025	0.119667	0.00057735	0.129	0.00141421	0.167333	0.0302875
1203	0.120167	0.00275378	0.119667	0.00152753	0.132	0	0.172	0.0340734
1260	0.1205	0.0035	0.119667	0.00251661	0.1315	0.00494975	0.168667	0.0253837
1323	0.1215	0.0015	0.121	0.001	0.136	1.38778e-17	0.170667	0.0258908
1380	0.122167	0.00202073	0.121333	0.00152753	0.1375	0.00494975	0.174	0.0325115
1443	0.123167	0.000763763	0.121333	0.00152753	0.1335	0.000707107	0.173667	0.0270617
1500	0.1215	0.0035	0.122	0.001	0.134	0.00424264	0.181333	0.0245832
1563	0.120833	0.00464579	0.123	0.00173205	0.135	1.38778e-17	0.182667	0.0243379
1620	0.1235	0.0005	0.121667	0.00152753	0.137	0	0.179333	0.0175024
1683	0.121167	0.00332916	0.123667	0.00152753	0.1395	0.00494975	0.181333	0.0175594
1740	0.122833	0.000288675	0.121667	0.00152753	0.138	0.00141421	0.174333	0.00896289
1802	0.123167	0.00144338	0.125	0.00360555	0.141	0.00282843	0.178	0.01249
1860	0.1225	0.0005	0.121667	0.00251661	0.141	0.00141421	0.179667	0.0133167
1922	0.121833	0.00104083	0.123333	0.00152753	0.1385	0.00494975	0.174667	0.0171561
1985	0.120833	0.00160728	0.121667	0.0011547	0.1415	0.000707107	0.174333	0.0195533
2042	0.122833	0.000763763	0.123333	0.00152753	0.1395	0.000707107	0.180667	0.0291433
2105	0.1225	0.0005	0.124333	0.00152753	0.1395	0.00212132	0.182333	0.0284312
2162	0.1225	0.000866025	0.124333	0.00152753	0.1425	0.00636396	0.181	0.0252389
2224	0.124167	0.000763763	0.125	0.002	0.143	0.00565685	0.181667	0.0263502
2281	0.124833	0.00284312	0.125333	0.00152753	0.144	0.00565685	0.191333	0.043501
2344	0.1245	0.00132288	0.125	0.002	0.147	0.00282843	0.189333	0.039145
2400	0.125167	0.00332916	0.124667	0.00251661	0.1475	0.00494975	0.183333	0.0302875
2464	0.124833	0.00361709	0.125333	0.00305505	0.147	0.00565685	0.171667	0.00152753
2520	0.1245	0.00132288	0.127	0.001	0.147	0.00424264	0.187	0.0278747
2583	0.1255	0.00132288	0.126	0.00360555	0.1465	0.000707107	0.182333	0.0223681
2640	0.125167	0.00175594	0.127	0.002	0.145	1.38778e-17	0.189	0.0305123
2703	0.125167	0.00236291	0.128667	0.00251661	0.147	1.38778e-17	0.188333	0.0228108
2760	0.1255	0.000866025	0.128667	0.00251661	0.1465	0.000707107	0.2	0.0220681
2820	0.1245	0.00278388	0.128333	0.00305505	0.146	1.38778e-17	0.196333	0.0150444
2880	0.1245	0.00180278	0.127	0.0052915	0.148	0.00282843	0.199333	0.0215948
2940	0.123833	0.00202073	0.126667	0.00665833	0.1455	0.00212132	0.198333	0.016773
3000	0.1245	0.00132288	0.127333	0.00378594	0.148	0.00141421	0.193333	0.0190088
3063	0.125167	0.00375278	0.126333	0.00472582	0.146	0.00141421	0.197	0.0185203
3120	0.123167	0.00575181	0.128	0.0043589	0.146	0.00282843	0.203333	0.0155349
3182	0.124833	0.00275378	0.127667	0.00321455	0.1425	0.00353553	0.206333	0.023029
3240	0.123167	0.00529937	0.128	0.002	0.1405	0.00212132	0.193667	0.0135769
3302	0.1225	0.00576628	0.129	0.00173205	0.1405	0.000707107	0.201333	0.0120968
3360	0.125833	0.00189297	0.128	0.002	0.1435	0.00212132	0.202333	0.0106927
3422	0.124167	0.00431084	0.13	0.00264575	0.1405	0.00212132	0.197667	0.0165025
3485	0.1265	0.0005	0.128	0.003	0.1455	0.000707107	0.196667	0.0155027
3542	0.124833	0.00388373	0.127667	0.00208167	0.146	0.00282843	0.198333	0.0155671
3604	0.126833	0.00225463	0.128	0.00264575	0.146	0.00282843	0.202333	0.0168028
3661	0.123167	0.00534634	0.128	0.00264575	0.148	1.38778e-17	0.205	0.0246374
3724	0.124833	0.00453689	0.127667	0.00378594	0.1505	0.000707107	0.206333	0.0264071
3781	0.126167	0.00407226	0.128667	0.00404145	0.1495	0.000707107	0.207	0.0288271
3844	0.124833	0.00548483	0.128667	0.00208167	0.153	0.00141421	0.21	0.0288271
3901	0.123167	0.00407226	0.130333	0.00404145	0.1545	0.00212132	0.207333	0.0273922
3964	0.1245	0.00259808	0.130333	0.00404145	0.155	0.00282843	0.211	0.0350286
4020	0.1225	0.00694622	0.129333	0.00251661	0.155	0.00424264	0.209667	0.0330807
4083	0.1235	0.00606218	0.131	0.003	0.1605	0.000707107	0.206667	0.0300222
4140	0.125833	0.00104083	0.130333	0.00208167	0.16	0.00282843	0.208333	0.0300056
4203	0.125167	0.00407226	0.13	0.00264575	0.1575	0.00494975	0.193333	0.0162583
4260	0.1245	0.00433013	0.130667	0.0023094	0.156	0.00141421	0.205	0.0270555
4320	0.125833	0.00652559	0.13	0.002	0.159	0.00424264	0.202333	0.0247049
4380	0.1275	0.0035	0.129667	0.00351189	0.162	0.00848528	0.21	0.0294618

## Sheet: Fig_1D
PLD_20uM	PLD_20uM_SD	MetO_PLD_20uM	MetO_PLD_20uM_SD	MetO_PLD_150uM	MetO_PLD_150uM_SD	PLD_150uM	PLD_150uM_AD	MetO_PLD_150uM_NaCl	MetO_PLD_150uM_NaCl_SD	PLD_150uM_NaCl	PLD_150uM_NaCl_SD
19.649		20.7865		24.335		33.987		25.4025
29.4805	5.78446	19.1435	3.5694	27.2115	1.4468	35.2345	1.409	25.064		60.692
29.8455		25.9815		26.0495		36.8		25.507	0.2799	54.872	13.13
								25.7375		79.9685

## Sheet: Fig_1F
Residue	Intensity_PLD300uM	Intensity_MetOPLD_300uM	Hydrophobicity
274	0.737098	0.388032	0
275	0.79374	0.439048	0
276	0.851366	0.516279	0
277	0.909612	0.713196	-1.022
278	0.905243	0.689564	-0.978
279	0.868598	0.72915	-0.622
280			-0.167
281	0.743719	0.490989	-0.867
282	0.738521	0.512466	-1.211
283	0.681903	0.511078	-1.211
284	0.671673	0.619593	-0.867
285	0.658146	0.658611	-0.378
286	0.597865	0.672147	-0.378
287	0.608095	0.558731	-0.722
288	0.550797	0.535855	-1.122
289	0.611078	0.499667	-1.578
290	0.600848	0.600806	-1.233
291	0.683406	0.651231	-0.889
292	0.70467	0.763023	-0.889
293	0.668862	0.718565	-0.644
294	0.646032	0.640008	-1
295	0.644781	0.53493	-0.533
296	0.706711	0.526126	-0.189
297	0.710515	0.51924	-0.489
298	0.676536	0.537595	-0.378
299	0.605375	0.578014	-0.722
300	0.587325	0.681081	-0.722
301	0.598197	0.669378	-0.767
302	0.636402	0.699142	-1.356
303	0.647308	0.591199	-1.1
304	0.63944	0.739704	-1.567
305	0.640705	0.700068	-1.567
306	0.590175	0.808021	-1.222
307	0.532196		-0.622
308	0.512679	0.554215	-0.622
309	0.52522	0.490537	-0.267
310	0.495826	0.472873	-0.222
311	0.471106	0.51152	0.367
312	0.487571	0.646498	0.467
313	0.505537	0.729891	0.422
314	0.550963	0.701382	0.967
315	0.463446	0.560214	0.622
316	0.42676	0.426112	0.233
317	0.320661	0.356729	0.822
318		0.362791	0.722
319	0.615107		0.978
320			0.978
321	0.470346	0.726456	0.867
322	0.385805	0.784816	1.156
323	0.22477	0.645647	0.267
324	0.267976	0.638626	0.856
325	0.316433	0.476609	1.233
326	0.337493	0.48811	1.456
327	0.268021	0.418902	0.856
328	0.267811	0.409646	0.556
329	0.291016	0.403316	0.267
330	0.270103	0.52912	-0.033
331	0.298109	0.595364	-0.278
332	0.316461	0.731961	0.322
333	0.415436	0.649695	0.333
334	0.35905	0.613055	0.089
335	0.441984	0.590658	-0.122
336	0.392267	0.624121	0.689
337	0.481715	0.627483	0.978
338	0.376609	0.663791	0.978
339	0.382493	0.674034	0.689
340	0.301623	0.670442	0.344
341	0.325126	0.567809	-0.256
342	0.375174	0.606553	-0.856
343	0.435279	0.685759	-0.9
344	0.579979	0.768157	-1.156
345	0.605065	0.756154	-1.756
346	0.626906	0.780616	-2.044
347	0.567448	0.665504	-2
348	0.583363	0.65453	-2
349			-2
350	0.78472	0.737288	-2
351	0.740512	0.766714	-2
352	0.804625	0.72659	-2.3
353	0.779683	0.752323	-2.3
354	0.877917	0.718664	-2.511
355	0.894982	0.712739	-2.211
356	0.904167	0.670516	-2.556
357	0.805933	0.735969	-2.667
358	0.716249	0.750546	-2.667
359	0.761201		-2.456
360	0.821335	0.897085	-2.456
361	0.844465	0.811345	-2.456
362	0.815413	0.727733	-2.211
363			-1.511
364	0.853522	0.790738	-1.767
365	0.836404	0.774214	-1.467
366	0.775598	0.770285	-1.011
367	0.7765	0.7497	-1.011
368	0.779205	0.791271	-1.222
369	0.833446	0.75598	-0.922
370	0.770415	0.79722	-0.678
371	0.709519	0.859151	-0.967
372	0.59178	0.963536	-1.322
373	0.681015	0.972318	-1.367
374	0.770118	0.957286	-1.667
375	0.884933	0.852907	-1.711
376	0.778969	0.904027	-1.367
377	0.671901	0.905144	-0.778
378	0.633514	1.008	-0.489
379	0.69512	0.9039	0.156
380	0.798861	0.776434	0.2
381	0.831603	0.737569	0.144
382	0.829711	0.789282	0.189
383	0.798513	0.879269	0.489
384	0.852849	0.901246	0.778
385	0.822464	0.882075	0.733
386	0.828693	0.938569	0.144
387	0.772194	0.900938	0.144
388	0.821556	0.950103	-0.4
389	0.794529	0.814029	-0.444
390	0.800632	0.810101	-0.389
391	0.80592	0.74298	-0.433
392	0.772318	0.8564	-0.389
393	0.749501	0.882208	-0.278
394	0.719196	0.965194	-0.578
395	0.700203	0.953999	-0.233
396	0.778027	0.953073	-0.478
397	0.796255	0.896939	-0.122
398	0.892437	0.7778	-0.078
399	0.792594	0.643244	-0.122
400	0.83871	0.631335	-0.122
401	0.826938	0.642887	0.133
402	0.794084	0.821714	-0.567
403	0.751953	0.895398	-0.267
404	0.77218	0.994408	-0.656
405	0.839902		-0.7
406	0.824945		-1.1
407	0.80155	0.734993	-1.1
408	0.809617	0.838432	-1.111
409	0.828825	0.796108	-1.067
410	0.868189	0.890594	-1.067
411	0.862582	0.854654	0
412	0.812876	0.884723	0
413	0.800322	0.876979	0
414	0.794255	0.846722	0

## Sheet: Fig_1G
Residue	DCa-DCb_PLD_300uM	DCa-DCb_PLD_25uM	Dca-DCb_MetOPLD_300uM
274	-0.009	-0.045	0.06
275	-0.268	-0.217	-0.126
276	-0.102	-0.15	-0.351
277	-0.037	-0.042	0.063
278	-0.075	-0.057	-0.058
279	0.153	0.167	0.213
280	0.37	0.649	0.279
281	-0.037	0.046	-0.03
282	-0.075	0.01	0.002
283	0.153	0.125	-0.184
284			0.019
285	-0.001	-0.125	-0.262
286	-0.186	-0.077	-0.258
287	0.069	0.121	0.032
288	0.021	0.045	0.026
289	-0.032	-0.091	-0.105
290	-0.049	0.003	0.061
291	0.023	-0.074	-0.458
292	0.001	-0.183	-0.15
293	0.054	-0.215	-0.212
294	0.009	0.027	0.036
295			0.024
296	-0.014	-0.062	0.069
297	-0.529	-0.55	-0.615
298	0.114	0.09	0.125
299	-0.313	-0.691	-0.466
300	0.091	-0.034	0.118
301		-0.193	-0.404
302	-0.17	-0.126	-0.334
303	-0.423	-0.423	-0.678
304	0.162	0.162	0.08
305	-0.445	-0.311	-0.477
306	-0.02	-0.034	-0.216
307	0.744	0.139
308	-0.043	-0.043	-0.109
309	-0.225	-0.181	0.072
310	0.038	0.041	0.111
311	-0.603
312	-0.354	-0.559	-0.477
313	0.241	-0.043	0.523
314	0.098	0.098	0.194
315	-0.257	-0.319	-0.637
316	-0.081	-0.246	-0.143
317	-0.019	-0.182	-0.417
318			-0.434
319		0.208
320			0.622
321	1.986	1.666	0.724
322	1.132
323	1.204	0.803
324	2.334	0.421	0.641
325	2.256	2.178	0.867
326	1.818	1.684	1.103
327	1.565	1.679	1.029
328	1.923	1.972	1.015
329	0.98	0.956	0.748
330	0.608	0.864	0.039
331	1.694	1.439	0.532
332	0.675	-0.095	0.243
333	0.074	-0.292	-0.257
334	0.284	0.084	-0.372
335	0.223	0.168	0.131
336	0.204	0.377
337	0.548	0.484
338	-0.047	0.008	0.087
339	0.797	0.464
340	0.529	0.243	-0.297
341	0.751	0.742	0.336
342	0.481	0.634	0.288
343	0.244	-0.136	0.13
344	0.071	-0.14	-0.403
345	-0.181	-0.217	-0.353
346	-0.126	-0.126	-0.332
347	-0.488	-0.516	-0.417
348	0.004	-0.012	0.03
349	0.389	0.259	0.096
350	-0.39	-0.472	-0.356
351	-0.101	0.012	-0.048
352	-0.486	-0.49	-0.62
353	-0.169	-0.176	-0.261
354	-0.11	-0.231	-0.308
355	-0.03	0.039	-0.06
356	0.022	-0.001	-0.208
357	0.044	0.061	0.048
358	-0.122	-0.073	-0.315
359	0.405	-0.039
360	-0.036	-0.23	-0.187
361	-0.137	-0.383	-0.122
362	-0.066	-0.069
363	0.364	0.192	0.037
364	0.371	-0.007	0.171
365	-0.433	-0.183	-0.516
366	-0.376	-0.413	-0.518
367	0.11	-0.001	-0.428
368	-0.069	-0.046	-0.019
369	-0.611	-0.569	-0.512
370	-0.032	-0.025	0.009
371	-0.709	-0.602	-0.843
372	-0.817	-0.762	-0.937
373	-0.989	-0.895	-0.723
374	0.025	-0.233	0.006
375	-0.453	-0.456	-0.469
376	0.008	-0.145	-0.012
377	-0.761	-0.491	-0.509
378	-0.278	-0.182	-0.439
379	-0.37	-0.284	-0.357
380	-0.018	-0.096	-0.003
381	-0.118	-0.181	-0.39
382	0.144	-0.223	-0.02
383	0.043	0.123	0.026
384	0.015	-0.009	0.028
385	-0.455	-0.432	-0.472
386	-0.058	-0.012	0.016
387	-0.816	-0.774	-0.74
388	-0.109	-0.306	-0.295
389	-0.037	-0.129	-0.018
390	-0.092	-0.118	-0.244
391	-0.417	-0.534	-0.631
392	-0.106	-0.129	-0.073
393	-0.72	-0.578	-0.58
394	-0.078	-0.081	-0.075
395	-0.592	-0.85	-0.933
396	-0.05	0.139	0.069
397	0.16	0.39	-0.021
398	-0.301	-0.503	-0.262
399	0.022	0.162	-0.125
400	0.032	0.009	-0.049
401	-0.18	-0.314	-0.184
402	-0.041	-0.095	-0.048
403	-0.534	-0.784	-0.755
404	-0.204	-0.136
405	0.189	0
406	-0.414	-0.307	-0.508
407	0.292	0.096	0.019
408	-0.112	-0.041	-0.399
409	-0.013	0.132	-0.092
410	-0.365	-0.499	-0.372
411	0.054	-0.061	0.089
412	-0.095	-0.153	-0.464
413	0.042	0.17	0.086
414	1.091	1.08

## Sheet: Fig_2A
Time (h)	PLD_100uM_NaCl	PLD_100uM_NaCl_SD	PLD_100uM_KCl	PLD_100uM_KCl_SD	MetO_PLD_100uM_NaCl	MetO_PLD_100uM_NaCl_SD	MetO_PLD_100uM_KCl	MetO_PLD_100uM_KCl_SD
0	2951	2079	4636	1198.82	109	17	120	63
0	2951	2079	4636	1198.73	109	17	120	63
0.25	2445	1605	4988	3075.59	81	2	184	183
0.5	2703	1778	6322	4757.77	72	9	95	95
0.75	3774	2225	10518	9200.81	59	22	91	71
1	6484	2423	18123	13365.7	104	13	154	158
1.25	12700	4837	32088	18274.7	83	2	150	125
1.5	24874	8270	50689	26009.9	58	20	110	146
1.75	42611	12964	78672	30471.2	62	40	143	76
2	59185	10550	110836	31319.2	67	11	132	82
2.25	83459	10509	142227	16207.5	126	82	168	154
2.5	98311	8664	150526	13948.6	63	21	127	151
2.75	113455	22119	168935	14021.1	48	17	124	134
3	129306	43954	178063	24927	128	16	173	129
3.25	152395	34097	205097	25810.6	247	105	390	326
3.5	167126	38198	216852	33696.4	264	47	340	231
3.75	188766	16782	238765	18246.9	185	32	430	333
4	211685	18277	239678	19685.7	185	4	379	335
4.25	225617	11340	243939	16410.4	223	18	325	245
4.5	227217	13631	248082	14882.8	265	53	444	378
4.75	238389	14343	247307	17896	269	42	501	359
5	243440	17743	242627	20169.9	270	114	384	356
5.25	245016	13508	246277	16368.2	295	21	506	362
5.5	244596	15870	249134	12179.3	266	24	424	305
5.75	256419	2011	251422	11607.2	246	41	456	426
6	253208	7740	251224	12128.6	323	47	494	448
6.25	254235	6137	250687	13447.1	306	22	587	499
6.5	256186	2934	249844	11046.8	432	97	682	487
6.75	255778	3547	248963	16861	542	113	625	501
7	254827	5192	251747	11434.4	392	25	580	489
7.25	258128	1136	252201	10583.2	401	107	697	467
7.5	258133	1163	252801	9369.61	454	49	683	445
7.75	256349	2653	256690	1736.69	570	86	819	514
8	254627	5525	257589	1009.76	560	18	777	431
8.25	258067	1248	254633	5523.18	587	98	789	450
8.5	258118	1144	252364	10230.1	593	59	875	692
8.75	252679	8828	253003	8865.24	625	8	893	724
9	257735	1063	252672	9472.28	726	85	1109	870
9.25	258050	1180	252752	9285.08	654	161	1026	713
9.5	258008	1279	253057	8490.34	789	54	1129	670
9.75	257261	1372	252390	10131.8	869	26	1272	1061
10	258077	1151	253785	7315.97	824	140	1198	911
10.25	258037	1082	255053	4923.01	893	70	1292	779
10.5	257783	1057	254403	5989.39	1077	69	1495	851
10.75	258079	1225	256433	2127.5	1208	7	1517	855
11	258079	1163	256111	2761.82	1220	100	1590	1336
11.25	258121	1226	251346	12175.7	1335	301	1521	1013
11.5	258145	1133	256285	2583.11	1450	265	1772	1003
11.75	256324	2782	255183	4715.12	1934	281	2264	1653
12	258154	1080	255186	4772.05	1685	79	2214	1194
12.25	257786	962	257605	912.291	1769	237	2435	1776
12.5	258181	1126	257039	1346.29	2239	122	2386	1237
12.75	258035	956	257856	1043.27	2350	805	2374	1539
13	258074	1210	253797	7224.72	2322	43	2748	1508
13.25	257850	928	253542	7985.97	2365	453	2801	1666
13.5	257478	1127	255786	3673.88	2418	414	3209	2252
13.75	258127	1114	257806	1113.71	2549	556	3526	2374
14	258072	1267	257335	1034.32	3414	892	3459	1822
14.25	258103	1196	257333	989.249	3110	607	3363	2045
14.5	258185	1092	256771	1803.33	3441	873	3584	1666
14.75	258187	1067	254842	5527.09	3168	91	3480	1602
15	258158	1077	255678	3818.21	3612	316	4085	2394
15.25	258125	1087	256449	2277.44	4133	396	4422	2178
15.5	257790	997	257089	1216.74	4356	1264	4910	1648
15.75	258147	1180	255497	4052.87	4473	347	5042	2065
16	258106	1152	257774	1151.81	5673	173	5310	1694
16.25	258148	1130	257822	1129.87	5307	103	6168	2596
16.5	258176	1006	256224	2864.56	6453	471	6025	1751
16.75	258194	1002	257304	1028.54	6743	164	6100	2652
17	258164	1132	255959	3238.09	5984	235	6206	2326
17.25	256541	2361	253203	8499.99	5927	563	6895	2526
17.5	258130	1225	257595	1057.21	7112	512	6880	2553
17.75	258167	1147	256087	1028.54	6740	180	7391	3345
18	258177	1006	254209	3238.09	6797	962	8654	4671
18.25	258117	1145	254497	1057.21	7556	1767	8000	2860
18.5	256794	1152	256794	1028.54	8261	1859	8615	3267
18.75	256857	1130	256857	3238.09	8179	2217	8160	2510
19	256936	1006	256936	1057.21	9831	712	8298	2881
19.25	256748	1002	256748	1028.54	8547	474	9633	1913
19.5	256953	1132	256953	3238.09	11212	1490	9840	1817
19.75	256849	2361	256849	1028.54	10519	1700	10030	2432
20	256939	1225	256939	3238.09	9339	1245	9620	2249
20.25	256941	1152	256941	1057.21	12320	1080	10151	1759
20.5	256890	1130	256890	1028.54	15736	2461	9116	2229
20.75	256810	1006	256810	1028.54	14738	1474	11708	4398
21	256883	1002	256883	3238.09	16304	1454	9615	1039
21.25	256943	1132	256943	1057.21	16956	945	11944	1458
21.5	256933	1152	256933	1028.54	16932	5006	11515	3963
21.75	257015	1152	257015	1028.54	20432	1657	11919	2788
22	256933	1130	256933	1028.54	19820	2930	11971	3601
22.25	256638	1006	256638	1028.54	17546	3827	12338	1227
22.5	257043	1002	257043	3238.09	22208	62	13325	2227
22.75	256810	1132	256810	1057.21	19752	2472	13319	2996
23	256959	2361	256959	1028.54	22442	1864	14295	1800
23.25	256991	1225	256991	1028.54	24482	2401	14850	2712
23.5	256851	1147	256851	1028.54	20194	7521	13348	1107
23.75	256879	1006	256879	3238.09	23284	10126	15104	2459
24	256862	1145	256862	1057.21	20780	7139	16643	2563
24.25					21000	1380	15696	2989
24.5					25008	1816	15793	2263
24.75					21936	3383	18401	1204
25					25062	6435	17600	2751
25.25					25860	2161	18249	2607
25.5					28420	4011	18693	1662
25.75					30058	3244	18026	2561
26					28984	5199	18709	2533
26.25					29268	4373	18934	2491
26.5					27744	8921	20380	1785
26.75					27588	7846	21908	520
27					34678	4042	23300	1446
27.25					33010	4506	20508	795
27.5					34778	4460	21021	1497
27.75					35192	5725	19791	2954
28					35862	2243	20699	2180
28.25					36394	1802	23289	1412
28.5					40946	8262	22440	2797
28.75					34246	5575	22349	1872
29					34852	2138	23061	2462
29.25					36938	5739	21776	72
29.5					34008	4237	24031	1313
29.75					39354	4353	27735	1729
30					37868	6126	24166	2102
30.25					37150	1123	24815	46
30.5					34576	470	24279	1214
30.75					43726	8194	26375	2634
31					46468	1646	24903	470
31.25					47078	2000	27541	2003
31.5					40560	192	25586	801
31.75					50512	1403	26955	665
32					46222	1259	30243	753
32.25					42156	260	29445	1793
32.5					42948	4446	29305	5300
32.75					46502	6870	27750	785
33					41316	4231	29530	1595
33.25					43312	4559	29601	1094
33.5					42606	3114	30024	189
33.75					52972	7806	28640	32
34					46488	1561	29784	2247
34.25					41894	6316	32565	71
34.5					46186	4653	32843	1283
34.75					48200	990	32690	92
35					49218	1298	34374	804
35.25					54324	7286	31953	2146
35.5					49832	51	33630	3666
35.75					50660	402	37718	2029
36					47288	4825	35465	1531
36.25					53862	5377	32046	2880
36.5					55904	933	32696	2809
36.75					52918	6186	33436	2660
37					56800	198	35214	171
37.25					52830	4964	34150	817
37.5					50756	9673	35811	504
37.75					58040	5651	36715	1110
38					57356	877	35371	5973
38.25					53118	10445	38135	1902
38.5					59568	503	38130	110
38.75					57536	7309	36365	1983
39					62994	3080	38064	6875
39.25					55040	9164	34679	9102
39.5					56222	6893	37010	739
39.75					51660	15777	41699	9562
40					55722	14484	38786	5998
40.25					64084	6070	37020	1793
40.5					62836	3162	37569	3965
40.75					61264	8830	41925	8301
41					64630	7210	39554	4262
41.25					58066	13376	39779	1048
41.5					60826	15836	41990	6389
41.75					71694	642	43209	398
42					65510	8053	43341	2378
42.25					67652	7908	39609	2431
42.5					59922	15044	43753	4897
42.75					68258	9433	39559	1985
43					62498	16340	43308	1195
43.25					64962	15989	41086	4092
43.5					67312	7394	41696	1027
43.75					66320	18967	36876	5687
44					67152	8293	43096	1200
44.25					74286	2181	43320	594
44.5					64320	11964	41930	940
44.75					73208	2399	42521	6850
45					73756	5640	42911	6546
45.25					66612	17395	42994	5549
45.5					71468	11048	43548	4349
45.75					69632	15607	42085	3132
46					75874	6983	43960	6880
46.25					70832	17208	42671	3855
46.5					77942	9076	43291	4198
46.75					79412	5532	46276	4188
47					79776	5510	49286	6758
47.25					72064	19776	45416	3018
47.5					67802	24978	43116	3445
47.75					72152	21530	50836	11789
48					78516	9458	45440	3437
48.25					83174	6678	47531	7285
48.5					75358	15706	46233	4101
48.75					81668	5425	43765	6753
49					74144	23278	44985	4879
49.25					83142	10061	48258	7124
49.5					84638	9699	47536	9848
49.75					74864	24924	46336	2346
50					72288	30575	44826	5751
50.25					92384	2970	47234	5358
50.5					76150	27314	49356	7730
50.75					88286	10123	48223	8287
51					87408	11138	46103	7333
51.25					86050	10332	48144	6723
51.5					90968	9453	53873	12155
51.75					85578	18348	41515	134
52					78262	27693	45383	7849
52.25					85320	17067	50570	7612
52.5					82330	22398	54818	11402
52.75					83362	28066	46288	6969
53					77920	32516	48208	7810
53.25					85248	24670	50925	8174
53.5					83340	26389	47290	5706
53.75					80650	26398	49361	1713
54					81232	32278	53044	8215
54.25					93628	16071	54456	15081
54.5					94634	14320	49188	5724
54.75					88056	27402	51359	65
55					95554	13975	56003	6937
55.25					96800	14346	50219	5362
55.5					91812	21915	53273	2036
55.75					92962	23524	53750	7941
56					95226	18184	48421	7766
56.25					89388	28454	55488	13796
56.5					95682	22919	47145	2411
56.75					101928	15975	49484	7246
57					93790	26126	49166	4114
57.25					87238	31263	50196	7511
57.5					99674	15084	53370	7778
57.75					94820	24296	52404	6942
58					92808	29682	51898	8535
58.25					98662	21657	54106	5846
58.5					95184	26423	55729	12408
58.75					101424	17259	55755	15970
59					101976	21326	52045	5766
59.25					95476	30609	54389	10799
59.5					99658	28581	53749	5793
59.75					95002	33197	53365	4405
60					102812	21196	53594	7974
60.25					98200	28793	54963	14291
60.5					98878	28627	59629	12061
60.75					102726	24107	54494	7730
61					104352	24251	56545	8114
61.25					105568	24511	52634	10736
61.5					96592	37799	55461	5517
61.75					100864	31893	53918	7898
62					97256	37839	54039	11503
62.25					103868	26830	58905	10649
62.5					103340	30168	58454	10117
62.75					106294	25911	50616	864
63					99666	39787	54605	5275
63.25					103966	35115	47390	827
63.5					95616	45108	59259	16728
63.75					99322	42452	56455	7555
64					101070	38209	55693	7630
64.25					97356	34812	64399	16308
64.5					101658	30997	54613	9716
64.75					112494	21793	54815	6537
65					101812	31141	54354	8197
65.25					106030	25108	54393	5759
65.5					99596	26429	56980	5703
65.75					100776	27011	58253	11621
66					99014	24525	52235	240
66.25					100408	24296	57663	6025
66.5					98518	24095	56743	4529
66.75					97466	26618	57515	6194
67					93788	34999	57994	8738
67.25					98494	24689	56891	10343
67.5					100232	24534	55033	9603
67.75					102716	23968	57056	12599
68					100878	23337	57071	4319
68.25					93896	36119	55881	9565
68.5					98782	27371	60238	9348
68.75					101580	26853	54866	9028
69					101256	24675	56879	5970
69.25					101974	25300	55898	9892
69.5					101308	23855	59184	10043
69.75					104408	32589	58398	8309
70					107858	31681	62746	18542
70.25					107700	30496	63724	14819
70.5					106442	27625	62843	15217
70.75					107366	27659	58186	6854
71					106322	30397	61288	9288
71.25					109762	33531	56523	8234
71.5					109300	32940	61873	17625
71.75					108106	34578	58936	10785
72					108120	31316	61701	11383

## Sheet: Fig_3A
Residue	R1	R1_Error	R2	R2_Error	hetNOEs	hetNOEs_Error
309	0.746	0.744	2.6817	0.609	-0.0898031	0.511935
310	1.636	0.32	2.456	0.623	-0.417573	0.041049
311	1.8418	0.28	3.5173	0.608	-0.0628691	0.361889
312	1.6438	0.76	2.9491	0.734	-0.171867	0.154717
313	2.1099	0.37	3.3403	0.461	0.140212	0.0795222
314	3.0669	0.53	6.0136	0.715	0.228746	0.0440987
315	2.7255	0.527	6.452	0.899	0.192583	0.0475162
316	2.8034	0.416	6.0477	0.708	0.141982	0.0406049
317	3.4609	0.75	5.375	0.902	0.202011	0.0543841
318	2.3219	0.44	3.646	0.406	-0.288977	0.0189424
319	3.0717	0.676	6.0127	0.614	0.178754	0.0544173
320					0.267511	0.0252244
321	3.2151	1.18	2.9461	1.05	0.257408	0.122054
322	1.9126	0.471	3.4589	0.943	0.0780891	0.271682
323	1.8369	0.191	4.3034	1.23	0.323758	0.0797908
324			4.2678	1.14	0.225301	0.0368519
325	2.3416	0.716	4.5763	0.603	0.223239	0.0467475
326	3.2886	0.53	5.5253	0.682	0.252382	0.0569515
327	2.3155	0.94	6.5675	0.69	0.348989	0.0620702
328	3.8747	0.83	8.6262	0.591	0.270702	0.0689443
329	4.3089	0.76	7.1943	1.88	0.317762	0.0649366
330	4.577	1.65	8.9433	1.58	0.358779	0.0762752
331	4.4988	1.21	9.2061	1.11	0.185085	0.316685
332	5.012	1.4	12.987	1.3	0.282177	0.283751
333					0.208173	0.0811739
334	3.1213	0.43	7.3415	1.82	0.463596	0.0626558
335	2.4242	0.39	4.6074	0.786	0.428517	0.0848844
336	1.7582	1.01	4.9838	1.52	0.0726201	0.124937
337	1.6992	0.26	3.1966	0.689	0.0227062	0.0994513
338	2.1894	0.25	3.9456	1.17	0.298668	0.0711198
339	1.9015	0.39	3.6895	0.337	0.125222	0.10805
340	2.1493	0.27	2.9153	0.402	0.0308203	0.0745546
341	2.2793	0.47	3.3719	0.507	0.0643129	0.0751304
342	2.4933	0.441	4.8585	0.879	0.266748	0.225395
343					0.16951	0.156709
344					0.0680695	0.0714193
345	2.4037	0.833	4.5219	1.1	-0.15601	0.155374
346					0.290516	0.115078
347	1.655	0.625	4.7361	0.315	-0.413702	0.073652
348	1.5809	0.32	3.4057	0.751	-0.761736	0.458856
349
350

## Sheet: Fig_3B
Residue	Dca-DCb_MetO_PLD309
309	0.287
310	0.31
311
312	-0.753
313	0.042
314	0.427
315	-0.8
316	-0.132
317	-0.115
318	-0.645
319
320	0.811
321	0.943
322
323
324	1.082
325	1.068
326	1.137
327	0.989
328	1.057
329	0.67
330	0.375
331	0.182
332	0.399
333	-0.263
334	-0.332
335	0.382
336
337
338	0.282
339
340	-0.319
341	0.191
342	0.255
343	-0.131
344	-0.456
345	-0.456
346	-0.408
347	-0.528
348	0.25
349
350

## Sheet: Fig_3C
Residue	J_HNHa	J_HNHa_Error
309	6.52078	0.174326
310	5.49605	0.124642
311
312	8.09835	0.140819
313	5.68	0.0916239
314	5.06309	0.109303
315	4.45002	0.114419
316	5.82395	0.0630113
317	5.50427	0.110773
318	6.06063	0.0299524
319	5.55327	0.213014
320
321	5.24071	0.0774778
322	3.96902	0.263538
323
324	4.63924	0.119705
325	3.65863	0.150406
326	4.23153	0.0958577
327	5.02299	0.0867024
328	5.02347	0.085654
329	4.61867	0.0845799
330	5.68487	0.0675012
331	4.92846	0.114665
332	5.17644	0.16277
333	5.56177	0.187496
334	5.41148	0.100343
335	5.36338	0.0951454
336	4.64587	0.182625
337	5.99134	0.172051
338	6.44666	0.0775005
339	4.21013	0.221449
340	5.57888	0.0614666
341	4.88656	0.0722599
342	5.85378	0.0616158
343	6.24645	0.0809366
344	6.00361	0.066021
345	6.57105	0.0836623
346	5.18591	0.110924
347	5.85184	0.119476
348	4.9512	0.0738896
349
350

## Sheet: Fig_4A
Time (min)	PLD_20uM	PLD_150uM	PLD_HSP72	PLD_HSP72_SD	PLD_HSP90b	PLD_HSP90b_SD	PLD_HSC70	PLD_HSC70_SD	PLD_HSP90a	PLD_HSP90a_SD
0	0.102833	0.0715	0.0626667	0.0085049	0.09	0.0151327	0.100333	0.00057735	0.095	0.00848528
5	0.106167	0.0745	0.079	0.00984886	0.0933333	0.0136137	0.100333	0.0120968	0.098	0.00141421
32	0.111833	0.0725	0.0846667	0.00493288	0.0933333	0.0126623	0.099	0.010583	0.1005	0.00212132
60	0.110167	0.078	0.0856667	0.00665833	0.09	0.00964365	0.106667	0.011547	0.1045	0.00212132
90	0.110833	0.081	0.0876667	0.00680686	0.0926667	0.0111505	0.109667	0.00929157	0.1075	0.000707107
126	0.113167	0.081	0.088	0.006245	0.0923333	0.00986577	0.112	0.006	0.109	1.38778e-17
151	0.114833	0.081	0.086	0.0072111	0.094	0.00781025	0.111333	0.00776745	0.11	1.38778e-17
183	0.117167	0.0835	0.0883333	0.00702377	0.0956667	0.0083865	0.110667	0.00635085	0.111	0.00141421
214	0.114833	0.0825	0.0886667	0.00602771	0.095	0.006245	0.110333	0.00680686	0.1085	0.000707107
246	0.1145	0.081	0.0896667	0.010504	0.096	0.00866025	0.111	0.005	0.1125	0.000707107
277	0.116167	0.08	0.093	0.0108167	0.095	0.00793725	0.111333	0.00450925	0.113	0
302	0.1175	0.0795	0.0956667	0.00896289	0.0996667	0.00416333	0.112	0.0034641	0.1145	0.000707107
334	0.113833	0.085	0.0913333	0.0085049	0.0973333	0.00723418	0.112667	0.00251661	0.114	0.00141421
365	0.115833	0.0865	0.095	0.00781025	0.096	0.00655744	0.115	0.00264575	0.116	1.38778e-17
391	0.117167	0.085	0.095	0.00916515	0.0973333	0.00550757	0.115333	0.00351189	0.1155	0.000707107
422	0.118167	0.086	0.0973333	0.0104083	0.100667	0.00665833	0.115333	0.00321455	0.1145	0.000707107
454	0.117167	0.0865	0.0966667	0.00832666	0.0986667	0.00472582	0.116333	0.00493288	0.116	0.00141421
485	0.1185	0.085	0.101333	0.0092376	0.100333	0.00585947	0.116667	0.00568624	0.1165	0.00212132
510	0.116833	0.088	0.103	0.00953939	0.1	0.00608276	0.117333	0.00493288	0.116	0.00141421
542	0.1165	0.0895	0.101333	0.00404145	0.103	0.0034641	0.119	0.00556776	0.117	0.00141421
573	0.1185	0.0865	0.101	0.0072111	0.103333	0.0046188	0.119	0.00458258	0.1175	0.000707107
605	0.1175	0.087	0.101333	0.00585947	0.1	0.0052915	0.118667	0.0064291	0.1175	0.000707107
630	0.1175	0.088	0.105667	0.00550757	0.103	0.003	0.12	0.007	0.1175	0.00212132
662	0.118833	0.0915	0.103333	0.00757188	0.102	0.005	0.118667	0.00635085	0.1185	0.00212132
693	0.119167	0.0805	0.103667	0.00737112	0.102	0.00519615	0.12	0.00781025	0.1185	0.00212132
724	0.118833	0.0885	0.106	0.00556776	0.104	0.00360555	0.121333	0.0083865	0.119	0.00282843
781	0.120833	0.088	0.107333	0.0085049	0.101333	0.00750555	0.121	0.0104403	0.119	0.00424264
844	0.119833	0.0895	0.11	0.0121244	0.103	0.0043589	0.120333	0.0057735	0.1195	0.00212132
901	0.118833	0.0925	0.111667	0.0100664	0.106	0.005	0.121333	0.0092376	0.119	0.00141421
964	0.120833	0.089	0.112333	0.00757188	0.103667	0.00602771	0.122333	0.010116	0.119	0.00141421
1021	0.119833	0.0915	0.112667	0.0051316	0.106333	0.00404145	0.124667	0.00986577	0.1195	0.00212132
1084	0.121167	0.092	0.116333	0.00493288	0.109	0.002	0.124333	0.0102144	0.121	0.00282843
1140	0.1225	0.095	0.115	0.0069282	0.109333	0.00321455	0.125667	0.0124231	0.121	0.00424264
1203	0.120167	0.098	0.113667	0.00737112	0.108333	0.00251661	0.127333	0.0144684	0.1195	0.00212132
1260	0.1205	0.0975	0.118667	0.00305505	0.11	0.00264575	0.127333	0.0118462	0.121	0.00282843
1323	0.1215	0.102	0.117	0.0043589	0.11	0.00264575	0.129	0.0121244	0.1235	0.000707107
1380	0.122167	0.1035	0.118333	0.0070946	0.111333	0.00251661	0.129667	0.0133167	0.1225	0.00353553
1443	0.123167	0.0995	0.116	0.00655744	0.112	0.001	0.129	0.0113578	0.123	0.00282843
1500	0.1215	0.1	0.112667	0.00896289	0.111	0.001	0.128333	0.012741	0.1225	0.00353553
1563	0.120833	0.101	0.114	0.00793725	0.111667	0.00404145	0.128	0.0087178	0.123	0.00282843
1620	0.1235	0.103	0.116333	0.0083865	0.114	0.00264575	0.129667	0.0134288	0.1225	0.000707107
1683	0.121167	0.1055	0.119667	0.00550757	0.111667	0.00550757	0.131	0.014	0.122	1.38778e-17
1740	0.122833	0.104	0.116333	0.0083865	0.114667	0.0023094	0.128667	0.0117189	0.122	0.00141421
1802	0.123167	0.107	0.119667	0.00550757	0.117333	0.00208167	0.130333	0.0119304	0.125	0.00282843
1860	0.1225	0.107	0.133	0.0043589	0.116667	0.00208167	0.129	0.0122882	0.122	0.00141421
1922	0.121833	0.1045	0.123333	0.00152753	0.113	0.00655744	0.132333	0.0145717	0.1245	0.000707107
1985	0.120833	0.1075	0.120667	0.00550757	0.117333	0.00321455	0.131	0.0122882	0.1275	0.00494975
2042	0.122833	0.1055	0.124333	0.00152753	0.116667	0.0011547	0.130667	0.0126623	0.1265	0.00212132
2105	0.1225	0.1055	0.120333	0.00321455	0.116667	0.00305505	0.130333	0.0102144	0.1245	0.000707107
2162	0.1225	0.1085	0.129667	0.00493288	0.118333	0.00404145	0.131	0.0122882	0.1235	0.000707107
2224	0.124167	0.109	0.121333	0.00152753	0.117667	0.00378594	0.132	0.0122882	0.1255	0.00212132
2281	0.124833	0.11	0.121	0.00264575	0.120667	0.00251661	0.132	0.0122882	0.1275	0.00212132
2344	0.1245	0.113	0.138	0.00953939	0.116333	0.00404145	0.133	0.0113578	0.126	0
2400	0.125167	0.1135	0.121	0.00264575	0.121333	0.00321455	0.132667	0.00763763	0.1275	0.000707107
2464	0.124833	0.113	0.120333	0.00321455	0.119	0.0034641	0.133667	0.0115902	0.128	0.00282843
2520	0.1245	0.113	0.120333	0.00321455	0.121	0.004	0.135333	0.0111505	0.128	0.00282843
2583	0.1255	0.1125	0.120667	0.00378594	0.120667	0.00404145	0.134	0.00818535	0.13	0.00424264
2640	0.125167	0.111	0.122667	0.00378594	0.121667	0.00450925	0.134	0.00888819	0.1285	0.00212132
2703	0.125167	0.113	0.122667	0.00208167	0.121333	0.00351189	0.134333	0.00776745	0.129	0.00565685
2760	0.1255	0.1125	0.121667	0.00208167	0.119	0.002	0.134667	0.0107858	0.127	0.00424264
2820	0.1245	0.112	0.128333	0.00208167	0.120333	0.00305505	0.136	0.0072111	0.1315	0.00636396
2880	0.1245	0.114	0.133667	0.00665833	0.120667	0.00305505	0.134333	0.0085049	0.13	0.00707107
2940	0.123833	0.1115	0.127333	0.0061101	0.123333	0.0061101	0.136	0.00818535	0.1315	0.00919239
3000	0.1245	0.114	0.126333	0.00757188	0.120333	0.00057735	0.134667	0.00802081	0.1295	0.00919239
3063	0.125167	0.112	0.128	0.00984886	0.121333	0.0023094	0.136	0.008544	0.1285	0.00777818
3120	0.123167	0.112	0.123333	0.00305505	0.122667	0.0011547	0.136	0.00754983	0.13	0.00707107
3182	0.124833	0.1085	0.122667	0.00450925	0.121667	0.0011547	0.134333	0.00503322	0.13	0.00565685
3240	0.123167	0.1065	0.122333	0.00208167	0.123333	0.00305505	0.135667	0.00602771	0.13	0.00565685
3302	0.1225	0.1065	0.122667	0.0011547	0.120667	0.0061101	0.136667	0.00602771	0.131	0.00707107
3360	0.125833	0.1095	0.125	0.00360555	0.121333	0.0046188	0.137	0.0052915	0.1335	0.0106066
3422	0.124167	0.1065	0.124	0.002	0.120667	0.00305505	0.138667	0.00503322	0.135	0.00565685
3485	0.1265	0.1115	0.124333	0.00321455	0.122333	0.00057735	0.139	0.006	0.138	0.00989949
3542	0.124833	0.112	0.124333	0.00057735	0.116333	0.0107858	0.140667	0.00602771	0.1365	0.00636396
3604	0.126833	0.112	0.125	0.00264575	0.122333	0.00152753	0.139333	0.00602771	0.1365	0.00777818
3661	0.123167	0.114	0.126	0.002	0.125333	0.00305505	0.141	0.00458258	0.1375	0.00777818
3724	0.124833	0.1165	0.126333	0.00321455	0.123	0.00173205	0.14	0.00556776	0.137	0.00565685
3781	0.126167	0.1155	0.127	0.001	0.125	0.00264575	0.139667	0.00251661	0.141	0.00565685
3844	0.124833	0.119	0.126667	0.00208167	0.127	0.00264575	0.141	0.00556776	0.139	0.00424264
3901	0.123167	0.1205	0.127667	0.00152753	0.126667	0.00208167	0.141333	0.00404145	0.144	0.00141421
3964	0.1245	0.121	0.128	0.002	0.126667	0.0023094	0.142667	0.00450925	0.142	0.00282843
4020	0.1225	0.121	0.129333	0.00305505	0.127	0.00360555	0.142333	0.00450925	0.1415	0.00212132
4083	0.1235	0.1265	0.129333	0.00152753	0.126333	0.0023094	0.142667	0.00378594	0.1415	0.00353553
4140	0.125833	0.126	0.129667	0.0011547	0.127	0.00264575	0.141667	0.00503322	0.142	0.00424264
4203	0.125167	0.1235	0.128333	0.00057735	0.127	0.002	0.144	0.00818535	0.142	0.00707107
4260	0.1245	0.122	0.128667	0.00152753	0.127	0.002	0.142667	0.00503322	0.1435	0.00636396
4320	0.125833	0.125	0.132667	0.00737112	0.127667	0.00152753	0.144	0.00556776	0.1435	0.00494975

## Sheet: Fig_4C
Residue	PLD_300uM_REVERSE	PLD_HSP72_REVERSE	PLD_HSC70_REVERSE	PLD_HSP90b_REVERSE	PLD_HSP90a_REVERSE
274	0.212903	0.23925	0.438896	0.406394	0.424296
275	0.15626	0.15026	0.330954	0.264762	0.16245
276	0.0986343	0.331507	0.334225	0.219807	0.102101
277	0.040388	0.350025	0.323919	0.220962	0.132441
278	0.044757	0.256356	0.340943	0.21	0.105319
279	0.0814025	0.3	0.3	0.28	0.105319
280
281	0.206281	0.22	0.2	0.21	0.105319
282	0.211479	0.269652	0.276608	0.2	0.128161
283	0.268097	0.314921	0.316564	0.186575	0.143894
284	0.278327	0.297023	0.299518	0.193437	0.162079
285	0.291854	0.250551	0.248594	0.218108	0.146564
286	0.352135	0.287007	0.317801	0.25983	0.139288
287	0.341905	0.305396	0.36128	0.270363	0.124867
288	0.399203	0.302927	0.28718	0.241688	0.0996669
289	0.338922	0.347098	0.272683	0.217047	0.115311
290	0.349152	0.313112	0.277577	0.212461	0.147788
291	0.266594	0.202363	0.19781	0.226798	0.118724
292	0.24533	0.122914	0.156972	0.23589	0.101202
293	0.281138	0.146292	0.257308	0.206397	0.150454
294	0.303968	0.226209	0.341904	0.140095	0.10095
295	0.305219	0.208525	0.273415	0.0636854	-0.0393175
296	0.243289	0.190768	0.22598	0.0297981	-0.0694414
297	0.239485	0.251676	0.292798	0.0622591	0.017372
298	0.273464	0.339564	0.397594	0.103547	0.127421
299	0.344625	0.403322	0.410439	0.0915623	0.136642
300	0.362675	0.325963	0.283809	0.0676667	0.0681294
301	0.351803	0.211692	0.200741	0.0966889	0.141851
302	0.313598	0.146542	0.169591	0.107002	0.203015
303	0.302692	0.0615856	0.140976	0.0481563	0.114259
304	0.31056	0.0457847	0.168129	0.0335712	0.0759904
305	0.309295	0.152221	0.202289	0.126491	0.0675527
306	0.359825	0.281089	0.300852	0.250025	0.0453984
307	0.417804	0.33895	0.432607	0.327103	0.0730076
308	0.437321	0.354378	0.483588	0.324215	0.124605
309	0.42478	0.317736	0.389855	0.255781	0.126956
310	0.454174	0.282946	0.267124	0.227934	0.173766
311	0.478894	0.412507	0.320868	0.314127	0.421281
312	0.462429	0.516917	0.421181	0.43488	0.565595
313	0.444463	0.565322	0.511981	0.519802	0.49733
314	0.399037	0.641188	0.57733	0.576126	0.500407
315	0.486554	0.647052	0.558756	0.604929	0.548428
316	0.52324	0.710252	0.579603	0.636215	0.651559
317	0.629339	0.793009	0.649133	0.679195	0.640841
318		0.61925	0.65341	0.7	0.52752
319	0.334893	0.4	0.7	0.4	0.75
320
321	0.479654	0.35	0.6	0.15	0.4
322	0.564195	0.707669	0.692765	0.7	0.69568
323	0.72523	0.745169	0.764581	0.701613	0.846392
324	0.682024	0.720996	0.72587	0.700675	0.774822
325	0.633567	0.766124	0.735969	0.654177	0.682111
326	0.612507	0.800784	0.745854	0.654386	0.721414
327	0.681979	0.793703	0.693467	0.694589	0.80155
328	0.682189	0.810057	0.625243	0.700575	0.820954
329	0.658984	0.827371	0.610265	0.671666	0.785466
330	0.679897	0.834124	0.712122	0.638423	0.775309
331	0.651891	0.758272	0.67272	0.576166	0.639856
332	0.633539	0.694519	0.4593	0.531086	0.517807
333	0.534564	0.74124	0.428291	0.560462	0.660021
334	0.59095	0.764232	0.479422	0.581896	0.753244
335	0.508016	0.674753	0.396607	0.548226	0.641848
336	0.557733	0.555599	0.400575	0.522456	0.533234
337	0.468285	0.517484	0.533391	0.499085	0.490696
338	0.573391	0.464555	0.518703	0.448899	0.377203
339	0.567507	0.501973	0.499624	0.436555	0.452172
340	0.648377	0.627245	0.554787	0.474307	0.63942
341	0.624874	0.621233	0.523956	0.500242	0.646111
342	0.574826	0.547081	0.494326	0.506014	0.700522
343	0.514721	0.517476	0.456017	0.454075	0.657711
344	0.370021	0.4	0.320029	0.28772	0.396016
345	0.344935	0.2	0.229675	0.125969	0.243057
346	0.323094	0.3	0.292227	0.11698	0.21215
347	0.382552	0.374547	0.321079	0.23	0.194071
348	0.366637	0.35	0.3	0.2	0.21
349
350	0.16528	0.2	0.31	0.13	0.03
351	0.209488	0.0682326	0.0977829	0.11	0.026938
352	0.145375	0.0665814	0.0783611	0.120383	0.082869
353	0.170317	0.0301062	0.0337887	0.104612	0.0778275
354	0.0720827	0.00257167	-0.00617037	0.0906164	0.028589
355	0.0550183	0.00257167	-0.00617037	0.0854874	0.028589
356	0.0458326	0.0259993	0.0382923	0.0932981	0.0311647
357	0.144067	0.0769615	0.122714	0.110915	0.0829789
358	0.233751	0.123561	0.165562	0.120435	0.113184
359	0.188799	0.133226	0.175236	0.111867	0.100917
360	0.128665	0.102715	0.170003	0.102208	0.157869
361	0.105535	0.103857	0.116762	0.1	0.172884
362	0.134587	0.12	0.1	0.08	0.025
363
364	0.0964785	0.12	0.1	0.1	0.03
365	0.113596	0.113272	0.0533261	0.08	0.0268796
366	0.174402	0.190558	0.125313	0.057076	0.0909577
367	0.1735	0.27523	0.204499	0.113205	0.116218
368	0.170795	0.199393	0.203025	0.122877	0.097491
369	0.116554	0.0344526	0.12806	0.104596	0.0820606
370	0.179585	0.0279408	0.0895219	0.0997457	0.103115
371	0.240481	0.134692	0.157982	0.132479	0.170013
372	0.35822	0.148333	0.249255	0.16985	0.227708
373	0.268985	0.130084	0.293452	0.179086	0.215397
374	0.179882	0.21908	0.300754	0.181972	0.215028
375	0.065067	0.280078	0.302771	0.191789	0.243648
376	0.171031	0.208993	0.252002	0.185308	0.173913
377	0.278099	0.0992615	0.173218	0.161178	0.0761917
378	0.316486	0.0116539	0.128804	0.147508	0.0834158
379	0.25488	0.0483909	0.139852	0.142458	0.119672
380	0.151139	0.167815	0.180637	0.125579	0.0913609
381	0.118397	0.257615	0.213057	0.117368	0.125214
382	0.120289	0.353035	0.269547	0.136243	0.20196
383	0.151487	0.406717	0.309382	0.159497	0.21413
384	0.097151	0.381038	0.320835	0.179577	0.240008
385	0.127536	0.326659	0.310659	0.197225	0.255887
386	0.121307	0.237183	0.25609	0.193276	0.202598
387	0.177806	0.181518	0.218081	0.180753	0.132521
388	0.128444	0.239827	0.260292	0.180354	0.127602
389	0.155471	0.269617	0.287435	0.168465	0.132106
390	0.149368	0.204315	0.22867	0.140674	0.0662103
391	0.14408	0.183051	0.194861	0.124737	0.0291651
392	0.177682	0.179406	0.220218	0.108352	0.0343455
393	0.200499	0.112069	0.165874	0.0690532	0.041013
394	0.230804	0.0305778	0.0207746	0.0587904	0.106239
395	0.249797	0.0491066	0.0463266	0.113089	0.136628
396	0.171973	0.164932	0.194144	0.15791	0.116537
397	0.153745	0.221859	0.161056	0.157582	0.106816
398	0.0575627	0.247909	0.116994	0.156602	0.120558
399	0.157406	0.284705	0.257167	0.138523	0.190421
400	0.11129	0.243735	0.304024	0.0828553	0.149774
401	0.123062	0.192985	0.207392	0.0559042	0.0122063
402	0.155916	0.182891	0.164145	0.0916959	-0.0250914
403	0.198047	0.130446	0.176426	0.146873	0.0378424
404	0.17782	0.0858499	0.19261	0.187068	0.131062
405	0.110098	0.12835	0.184834	0.202381	0.20361
406	0.125055	0.166425	0.192308	0.196404	0.188175
407	0.14845	0.1486	0.203607	0.185736	0.122089
408	0.140383	0.111471	0.182456	0.194431	0.113877
409	0.121175	0.0818651	0.172728	0.222899	0.140751
410	0.0818107	0.112198	0.176206	0.225654	0.180335
411	0.087418	0.206828	0.196021	0.190481	0.23489
412	0.137124	0.28051	0.24746	0.153512	0.248111
413	0.149678	0.281505	0.277202	0.127829	0.208541
414	0.155745	0.265219	0.275892	0.116781	0.180416

[truncated: 39 more sheets: Fig_4D, Fig_4E, Fig_4G, Fig_4H, Fig_4I, Fig_5A, Fig_5B, Fig_5C, Fig_5D, Fig_S1C, Fig_S1D, Fig_S1E, Fig_S1F, Fig_S2A, Fig_S2B, Fig_S2C, Fig_S5A, Fig_S5B, Fig_S7A, Fig_S7B …]
